# Supplementary material for: The Role of a Multidisciplinary Team in the Diagnosis and Treatment of Bone and Soft Tissue Sarcomas: A Single-Center Experience
Source: J Pers Med. 2022 Dec 16;12(12):2079. doi: 10.3390/jpm12122079 (PMC9782466; doi:10.3390/jpm12122079)
Supplement: Supplementary file 1 [file jpm-12-02079-s001.zip › supplementary Materials Table S1.xlsx]

## Sheet: Sheet1
The diseases of MDT patients
	Name Of Disease	No. Of Patients
1	osteosarcoma	65
2	bone metastasis	22
3	chondrosarcoma	15
4	synovial sarcoma	14
5	chronic infection and osteomyelitis	13
6	malignant mesenchymal tumors	12
7	the absence of evidence of malignancy	11
8	fibrosarcoma	9
9	Ewing sarcoma	9
10	rhabdomyosarcoma	8
11	liposarcoma	7
12	giant cell tumor of bone	6
13	undifferentiated pleomorphic sarcoma	5
14	clear cell sarcoma of soft tissue	5
15	low-grade myofibroblastic sarcoma	4
16	leiomyosarcoma	4
17	non-hodgkin lymphoma	3
18	myositis ossificans	3
19	fibromatosis	3
20	undifferentiated small round cell sarcoma	2
21	solitary fibrous tumor	2
22	osteoblastoma	2
23	myofibroblastic sarcoma	2
24	myeloid sarcoma	2
25	malignant peripheral nerve sheath tumors (MPNST)	2
26	langerhans cell histiocytosis	2
27	hemangioendothelioma	2
28	epithelioid sarcoma	2
29	synovial chondromatosis	1
30	spindle cell sarcoma	1
31	Rosai-Dorfman disease	1
32	rheumatoid arthritis	1
33	pilomatrixomas	1
34	phosphate urinary mesenchymal tumors	1
35	periosteal fasciitis	1
36	osteopoikilosis	1
37	osteomalacia	1
38	NTRK-rearranged mesenchymal tumors	1
39	non-ossifying fibroma	1
40	neurofibroma	1
41	myofibroblastoma	1
42	melanoma	1
43	malignant mesenchymoma	1
44	Klippel-Trenaunay syndrome	1
45	epithelioid hemangioendothelioma of the bone	1
46	desmoplastic fibroma of bone	1
47	deep fibrous histiocytoma	1
48	deep aggressive angiomyxoma	1
49	CIC rearrangement sarcoma	1
50	chordoma	1
51	chondroma	1
52	chondroblastoma	1
53	bone tuberculosis	1
54	bone infarction secondary to antiphospholipid antibody syndrome	1
55	atypical cartilaginous tumor	1
56	angiosarcoma	1
57	angiomyofibroblastoma	1
58	angioma	1
59	aneurysmal bone cyst	1
60	alveolar soft part sarcoma	1
61	acute lymphoblastic leukemia	1
