# Supplementary material for: The Role of a Multidisciplinary Team in the Diagnosis and Treatment of Bone and Soft Tissue Sarcomas: A Single-Center Experience
Source: J Pers Med. 2022 Dec 16;12(12):2079. doi: 10.3390/jpm12122079 (PMC9782466; doi:10.3390/jpm12122079)
Supplement: Supplementary file 1 [file jpm-12-02079-s001.zip › supplementary Materials Table S2.xlsx]

## Sheet: Sheet1
	Outcome of 32 patients after MDT discussion for treatment plan
1	Male	32	NTRK-rearranged mesenchymal tumors	partial response
2	Male	21	solitary fibrous tumor(metastatic)	complete response
3	Female	39	bone metastasis (breast cancer)	complete response
4	Male	31	Highly differentiated chondrosarcoma	complete response
5	Female	22	Alveolar Soft-Part Sarcoma	partial response
6	Male	13	osteosarcoma	progressive disease
7	Male	19	osteosarcoma	progressive disease
8	Female	55	bone metastasis	progressive disease
9	Male	10	fibrosarcoma	progressive disease
10	Male	77	low-grade myofibroblastic sarcoma	progressive disease(dead)
11	Male	23	malignant mesenchymal tumors	progressive disease(dead)
12	Male	68	malignant mesenchymal tumors	progressive disease(dead)
13	Female	50	malignant mesenchymal tumors	progressive disease(dead)
14	Female	58	malignant mesenchymal tumors	progressive disease(dead)
15	Male	63	osteosarcoma	progressive disease(dead)
16	Male	25	Extraosseous Ewing sarcoma	progressive disease(dead)
17	Female	17	bone metastasis	progressive disease(dead)
18	Female	54	bone metastasis	progressive disease(dead)
19	Female	67	bone metastasis	progressive disease(dead)
20	Male	12	rhabdomyosarcoma	progressive disease(dead)
21	Male	28	synovial sarcoma	progressive disease(dead)
22	Male	51	leiomyosarcoma	progressive disease(dead)
23	Female	62	clear cell sarcoma of soft tissue	progressive disease(dead)
24	Male	10	CIC rearrangement sarcoma	progressive disease(dead)
25	Male	11	acute lymphoblastic leukemia	stable disease
26	Male	24	low-grade myofibroblastic sarcoma	stable disease
27	Female	51	malignant mesenchymoma	stable disease
28	Female	33	giant cell tumor of bone	stable disease
29	Female	57	bone metastasis	stable disease
30	Female	64	bone metastasis	stable disease
31	Female	58	Undifferentiated pleomorphic sarcoma	stable disease
32	Male	70	liposarcoma	stable disease
